# Supplementary material for: Reproducibility of Ablated Volume Measurement Is Higher with Contrast-Enhanced Ultrasound than with B-Mode Ultrasound after Benign Thyroid Nodule Radiofrequency Ablation—A Preliminary Study
Source: J Clin Med. 2020 May 16;9(5):1504. doi: 10.3390/jcm9051504 (PMC7291258; doi:10.3390/jcm9051504)
Supplement: Supplementary file 1 [file jcm-09-01504-s001.zip]

Archive with 12 entries (11 files):
- jcm-764004-supplementary.docx
- __MACOSX/._jcm-764004-supplementary.docx
- Supplementary Plots/
- __MACOSX/._Supplementary Plots
- Supplementary Plots/Supplement_4.tif
- __MACOSX/Supplementary Plots/._Supplement_4.tif
- Supplementary Plots/Supplement_1.tif
- __MACOSX/Supplementary Plots/._Supplement_1.tif
- Supplementary Plots/Supplement_3.tif
- __MACOSX/Supplementary Plots/._Supplement_3.tif
- Supplementary Plots/Supplement_2.tif
- __MACOSX/Supplementary Plots/._Supplement_2.tif
